# Supplementary material for: Si-CSP9 regulates the integument and moulting process of larvae in the red imported fire ant, Solenopsis invicta
Source: Sci Rep. 2015 Mar 18;5:9245. doi: 10.1038/srep09245 (PMC4363891; doi:10.1038/srep09245)
Supplement: Supplementary Information — Supplementary Dataset S1 [file srep09245-s2.xlsx]

## Sheet: Sheet1
GeneID	log2 Ratio	Up-Down-Regulation	P value	FDR	Description	GO Component	GO Function	GO Process
RIFA001	11.395	Up	3.63e-05	0.000371889	Fatty-acid amide hydrolase 2 [Acromyrmex echinatior]	-	-	GO:0044281//small molecule metabolic process
RIFA002	11.2389	Up	1e-05	0.00011595	Glucose dehydrogenase [Acromyrmex echinatior]	-	GO:0016491//oxidoreductase activity;GO:0050662//coenzyme binding	GO:0044281//small molecule metabolic process
RIFA003	3.60391	Up	0.000107497	0.000987202	similar to CG12009 [Papilio xuthus]	-	-	-
RIFA004	3.35153	Up	6.29e-05	0.000611458	Chymotrypsin-2 [Camponotus floridanus]	-	-	-
RIFA005	3.14181	Up	2.11e-05	0.000227812	Peroxidasin-like protein [Acromyrmex echinatior]	-	-	-
RIFA006	2.84903	Up	0	0	Zinc carboxypeptidase A 1 [Acromyrmex echinatior]	-	-	-
RIFA007	2.41196	Up	4.92e-07	7.28e-06	hypothetical protein SINV_09751 [Solenopsis invicta]	-	-	-
RIFA008	2.11581	Up	1.84e-08	3.35e-07	Zinc finger protein 324A [Acromyrmex echinatior]	-	-	-
RIFA009	2.10535	Up	0	0	Pupal cuticle protein C1B [Acromyrmex echinatior]	-	-	-
RIFA010	1.98751	Up	0	0	AGAP006149-PA [Anopheles gambiae str. PEST] >gi|116126918|gb|EAA11236.4| AGAP006149-PA [Anopheles gambiae str. PEST]	-	-	-
RIFA011	1.86817	Up	6.4e-13	2.02e-11	Zinc metalloprotease zmpB [Acromyrmex echinatior]	-	-	-
RIFA012	1.84903	Up	7.28e-05	0.000695666	Adenylate kinase isoenzyme 1 [Camponotus floridanus]	-	-	-
RIFA013	1.84903	Up	1.05e-06	1.47e-05	Organic cation transporter protein [Acromyrmex echinatior]	GO:0031224//intrinsic to membrane	-	GO:0006810//transport
RIFA014	1.84081	Up	1.69e-14	6.13e-13	hypothetical protein SINV_04809 [Solenopsis invicta]	-	-	-
RIFA015	1.73884	Up	1.56e-06	2.1e-05	Glucose dehydrogenase [Acromyrmex echinatior]	-	GO:0016491//oxidoreductase activity;GO:0050662//coenzyme binding	GO:0044281//small molecule metabolic process
RIFA016	1.70318	Up	4.58e-05	0.000459147	A disintegrin and metalloproteinase with thrombospondin motifs 7 [Camponotus floridanus]	GO:0031012//extracellular matrix	GO:0046872//metal ion binding;GO:0070011	-
RIFA017	1.66719	Up	1.48e-06	2.01e-05	Carbonic anhydrase 1 [Acromyrmex echinatior]	-	-	-
RIFA018	1.63039	Up	1.84e-05	0.00020068	Dynein heavy chain 10, axonemal [Camponotus floridanus]	-	-	-
RIFA019	1.5381	Up	2.35e-12	6.9e-11	PREDICTED: major antigen [Apis mellifera]	-	-	-
RIFA020	1.53553	Up	1.67e-08	3.04e-07	variable membrane protein precursor [Trichomonas vaginalis G3]	-	-	-
RIFA021	1.53492	Up	1.83e-06	2.43e-05	Sex-regulated protein janus-A [Acromyrmex echinatior]	-	-	-
RIFA022	1.53184	Up	1.58e-05	0.000174185	RNA recognition motif. family protein [Cryptosporidium muris RN66] >gi|209558045|gb|EEA08090.1| RNA recognition motif. family protein [Cryptosporidium muris RN66]	-	-	-
RIFA023	1.4791	Up	1.58e-11	3.89e-10	Cuticle protein 21 [Camponotus floridanus]	-	-	-
RIFA024	1.47706	Up	8.87e-06	0.000103302	Protein bric-a-brac 2 [Acromyrmex echinatior]	GO:0043231//intracellular membrane-bounded organelle	GO:0046914//transition metal ion binding;GO:0001071//nucleic acid binding transcription factor activity	GO:0006325//chromatin organization;GO:0007126//meiosis;GO:0019953//sexual reproduction
RIFA025	1.4616	Up	0	0	Circadian clock-controlled protein [Harpegnathos saltator]	-	-	-
RIFA026	1.41671	Up	1.34e-11	3.33e-10	Alpha-tocopherol transfer protein-like [Harpegnathos saltator]	-	-	-
RIFA027	1.41607	Up	2.92e-06	3.73e-05	Uroporphyrinogen-III synthase [Acromyrmex echinatior]	-	-	-
RIFA028	1.41323	Up	0	0	GJ13562 [Drosophila virilis] >gi|194154830|gb|EDW70014.1| GJ13562 [Drosophila virilis]	-	-	-
RIFA029	1.39419	Up	8.79e-14	3.02e-12	Sugar transporter ERD6-like 6 [Acromyrmex echinatior]	-	-	-
RIFA030	1.33362	Up	1.41e-13	4.8e-12	Farnesyl pyrophosphate synthetase [Acromyrmex echinatior]	-	-	-
RIFA031	1.32045	Up	0	0	Cuticle protein LPCP-23 [Acromyrmex echinatior]	-	-	-
RIFA032	1.3027	Up	0	0	Cuticle protein 21 [Camponotus floridanus]	-	-	-
RIFA033	1.27645	Up	1.41e-09	2.87e-08	Epidermal retinal dehydrogenase 2 [Harpegnathos saltator]	-	-	-
RIFA034	1.26936	Up	7.3e-11	1.68e-09	Protein krueppel [Acromyrmex echinatior]	-	-	-
RIFA035	1.23605	Up	1.89e-06	2.5e-05	Endocuticle structural glycoprotein SgAbd-2 [Harpegnathos saltator]	-	-	-
RIFA036	1.221	Up	1.19e-05	0.000135389	PREDICTED: similar to Coiled-coil domain-containing protein 34 (Renal carcinoma antigen NY-REN-41) [Ciona intestinalis]	-	-	-
RIFA037	1.19952	Up	3.26e-06	4.11e-05	Circadian clock-controlled protein [Acromyrmex echinatior]	-	-	-
RIFA038	1.18023	Up	6.05e-05	0.000591005	hypothetical protein SINV_12141 [Solenopsis invicta]	-	-	-
RIFA039	1.17501	Up	0	0	Endocuticle structural glycoprotein SgAbd-2 [Acromyrmex echinatior]	-	-	-
RIFA040	1.16423	Up	3.22e-06	4.07e-05	hypothetical protein SINV_09123 [Solenopsis invicta]	-	-	-
RIFA041	1.16218	Up	4.83e-05	0.000481854	hypothetical protein SINV_03924 [Solenopsis invicta]	-	-	-
RIFA042	1.15465	Up	8.66e-14	2.98e-12	Protein takeout [Acromyrmex echinatior]	-	-	-
RIFA043	1.15147	Up	2.18e-13	7.34e-12	Superoxide dismutase [Acromyrmex echinatior]	-	-	-
RIFA044	1.13815	Up	0	0	DNA-directed RNA polymerase, omega subunit family protein [Trichomonas vaginalis G3] >gi|121898208|gb|EAY03306.1| DNA-directed RNA polymerase, omega subunit family protein [Trichomonas vaginalis G3]	-	-	-
RIFA045	1.12626	Up	1.71e-14	6.18e-13	Hemocyte protein-glutamine gamma-glutamyltransferase [Camponotus floridanus]	-	-	-
RIFA046	1.12033	Up	0	0	ACYPI004087 [Acyrthosiphon pisum]	-	-	-
RIFA047	1.11802	Up	3.17e-12	9.02e-11	PREDICTED: similar to CG32603 CG32603-PA [Tribolium castaneum]	-	-	-
RIFA048	1.11437	Up	1.15e-06	1.6e-05	Endocuticle structural glycoprotein SgAbd-1 [Harpegnathos saltator]	-	-	-
RIFA049	1.10191	Up	5.14e-12	1.38e-10	Protein FAM135A [Acromyrmex echinatior]	-	-	-
RIFA050	1.09719	Up	4.67e-12	1.28e-10	Larval cuticle protein LCP-17 [Acromyrmex echinatior]	-	-	-
RIFA051	1.08892	Up	3.13e-14	1.11e-12	Larval cuticle protein A1A [Acromyrmex echinatior]	-	-	-
RIFA052	1.07863	Up	3.46e-13	1.13e-11	40S ribosomal protein S12, mitochondrial [Acromyrmex echinatior]	-	-	-
RIFA053	1.0773	Up	5.75e-08	9.79e-07	hypothetical protein G5I_06515 [Acromyrmex echinatior]	-	-	-
RIFA054	1.07479	Up	3.23e-13	1.06e-11	Alpha-tocopherol transfer protein-like protein [Acromyrmex echinatior]	-	-	-
RIFA055	1.07297	Up	0	0	Leucine-rich repeat-containing protein 50-like protein [Acromyrmex echinatior]	-	-	-
RIFA056	1.07142	Up	6e-05	0.000587187	Mitochondrial carrier-like protein 2 [Acromyrmex echinatior]	-	-	-
RIFA057	1.06626	Up	5.31e-05	0.000524406	Zinc finger protein 236 [Harpegnathos saltator]	-	-	-
RIFA058	1.06575	Up	0	0	Tubulin--tyrosine ligase-like protein 8 [Camponotus floridanus]	-	-	-
RIFA059	1.05548	Up	5.13e-06	6.27e-05	Bone morphogenetic protein 3 [Harpegnathos saltator]	-	GO:0005515//protein binding	-
RIFA060	1.05122	Up	2.02e-11	4.89e-10	Cytochrome c oxidase subunit 6A1, mitochondrial [Acromyrmex echinatior]	GO:0019866//organelle inner membrane;GO:0005739//mitochondrion	-	GO:0006091//generation of precursor metabolites and energy
RIFA061	1.04167	Up	4.48e-08	7.72e-07	Xanthine dehydrogenase [Acromyrmex echinatior]	-	-	-
RIFA062	1.04012	Up	0	0	PREDICTED: similar to Zeelin1 CG6803-PD isoform 2 [Tribolium castaneum]	-	-	-
RIFA063	1.03971	Up	2.55e-05	0.000270222	Solute carrier family 25 member 36-A [Harpegnathos saltator]	-	-	-
RIFA064	1.03936	Up	0.000108356	0.000994397	Leucine-rich repeat-containing protein 4 [Harpegnathos saltator]	-	-	-
RIFA065	1.03345	Up	5.3e-07	7.82e-06	MGC83837 protein [Xenopus laevis] >gi|51703697|gb|AAH81125.1| MGC83837 protein [Xenopus laevis]	-	-	-
RIFA066	1.02071	Up	6.26e-09	1.19e-07	PREDICTED: probable splicing factor, arginine/serine-rich 7-like [Nasonia vitripennis]	-	-	-
RIFA067	1.00009	Up	1.84e-07	2.9e-06	hypothetical protein SINV_11511 [Solenopsis invicta]	-	-	-
RIFA068	-19.2838	Down	0	0	ACYPI001904 [Acyrthosiphon pisum]	-	-	-
RIFA069	-15.0594	Down	7.38e-09	1.39e-07	GH18127 [Drosophila grimshawi] >gi|193895840|gb|EDV94706.1| GH18127 [Drosophila grimshawi]	-	-	-
RIFA070	-14.4337	Down	3.71e-22	1.7e-20	EF-hand calcium-binding domain-containing protein 1 [Harpegnathos saltator]	-	GO:0005488//binding	GO:0044238//primary metabolic process;GO:0044237//cellular metabolic process
RIFA071	-13.6489	Down	2.12e-13	7.15e-12	Anopheles gambiae str. PEST AGAP012556-PA [Anopheles gambiae str. PEST] >gi|157021121|gb|EAU78026.2| AGAP012556-PA [Anopheles gambiae str. PEST]	-	-	-
RIFA072	-13.3673	Down	6.52e-07	9.49e-06	Protein lethal(3)malignant blood neoplasm 1 [Acromyrmex echinatior]	-	-	-
RIFA073	-12.4759	Down	3.29e-08	5.8e-07	hypothetical protein SINV_11867 [Solenopsis invicta]	-	-	-
RIFA074	-12.4654	Down	3.5e-09	6.85e-08	PREDICTED: zinc finger protein 512B [Apis mellifera]	-	-	-
RIFA075	-10.6074	Down	1.29e-05	0.000145888	AGAP011385-PA [Anopheles gambiae str. PEST] >gi|116122828|gb|EAL39521.2| AGAP011385-PA [Anopheles gambiae str. PEST]	-	-	-
RIFA076	-10.1933	Down	0	0	osiris 7 precursor [Nasonia vitripennis]	-	-	-
RIFA077	-8.76118	Down	0	0	Apolipoprotein D [Camponotus floridanus]	-	-	-
RIFA078	-7.99018	Down	7.85e-145	9.14e-143	Zinc finger protein 683 [Acromyrmex echinatior]	-	-	-
RIFA079	-6.80918	Down	1.68e-62	1.33e-60	GF23508 [Drosophila ananassae] >gi|190625739|gb|EDV41263.1| GF23508 [Drosophila ananassae]	-	-	-
RIFA080	-6.67454	Down	2.54e-112	2.7e-110	Cuticlin-1 [Harpegnathos saltator]	-	-	-
RIFA081	-6.65877	Down	1.43e-28	7.46e-27	AGAP008199-PA [Anopheles gambiae str. PEST] >gi|157014952|gb|EAA12457.4| AGAP008199-PA [Anopheles gambiae str. PEST]	-	-	-
RIFA082	-6.60767	Down	0	0	Carboxypeptidase B [Acromyrmex echinatior]	-	-	-
RIFA083	-6.23844	Down	1.97e-41	1.22e-39	GE18201 [Drosophila yakuba] >gi|194173869|gb|EDW87480.1| GE18201 [Drosophila yakuba]	-	-	-
RIFA084	-5.95634	Down	1.06e-212	1.47e-210	AGAP003468-PA [Anopheles gambiae str. PEST] >gi|333467659|gb|EAA07387.5| AGAP003468-PA [Anopheles gambiae str. PEST]	-	-	-
RIFA085	-5.94105	Down	1.62e-49	1.11e-47	PREDICTED: similar to AGAP002316-PA [Tribolium castaneum]	-	-	-
RIFA086	-5.65982	Down	5.72e-196	7.68e-194	DNA-directed RNA polymerase II subunit RPB1 [Acromyrmex echinatior]	-	-	-
RIFA087	-5.62129	Down	4.29e-39	2.57e-37	Agrin [Harpegnathos saltator]	-	-	-
RIFA088	-5.6104	Down	1.25e-13	4.27e-12	AGAP001118-PA [Anopheles gambiae str. PEST] >gi|333470546|gb|EAU75745.3| AGAP001118-PA [Anopheles gambiae str. PEST]	-	-	-
RIFA089	-5.5343	Down	3.25e-272	4.64e-270	PREDICTED: similar to g-protein coupled receptor [Tribolium castaneum]	-	-	-
RIFA090	-5.4215	Down	2.43e-55	1.74e-53	PREDICTED: similar to AGAP002316-PA [Tribolium castaneum]	-	-	-
RIFA091	-5.40507	Down	0	0	AAEL004280-PA [Aedes aegypti]	-	-	-
RIFA092	-5.32454	Down	1.67e-111	1.76e-109	GA18368, isoform A [Drosophila pseudoobscura pseudoobscura] >gi|198132665|gb|EAL28635.2| GA18368, isoform A [Drosophila pseudoobscura pseudoobscura]	-	-	-
RIFA093	-5.32177	Down	0	0	hypothetical protein SINV_07450 [Solenopsis invicta]	-	-	-
RIFA094	-5.27664	Down	0	0	Serine proteinase stubble [Acromyrmex echinatior]	-	-	-
RIFA095	-5.24449	Down	3.36e-67	2.81e-65	--	-	-	-
RIFA096	-5.13966	Down	5e-209	6.86e-207	Ovalbumin-related protein Y [Acromyrmex echinatior]	-	-	-
RIFA097	-5.04174	Down	1.72e-217	2.41e-215	Circumsporozoite protein [Acromyrmex echinatior]	-	-	-
RIFA098	-4.875	Down	1.73e-148	2.03e-146	Heparan sulfate 2-O-sulfotransferase pipe [Acromyrmex echinatior]	-	-	-
RIFA099	-4.85393	Down	6.9e-153	8.33e-151	invected [Tribolium castaneum]	-	-	-
RIFA100	-4.80141	Down	3.01e-232	4.26e-230	Protein jagged-1 [Camponotus floridanus]	-	-	-
RIFA101	-4.79719	Down	0	0	PREDICTED: similar to CG12164 CG12164-PA [Tribolium castaneum]	-	-	-
RIFA102	-4.6104	Down	3.08e-18	1.29e-16	Fibropellin-1 [Camponotus floridanus]	-	-	-
RIFA103	-4.56375	Down	9.42e-56	6.85e-54	GE20661 [Drosophila yakuba] >gi|194179712|gb|EDW93323.1| GE20661 [Drosophila yakuba]	GO:0031224//intrinsic to membrane	GO:0004888//transmembrane signaling receptor activity	GO:0007166//cell surface receptor signaling pathway;GO:0007606//sensory perception of chemical stimulus
RIFA104	-4.3989	Down	7.51e-06	8.85e-05	Synaptotagmin-like protein 5 [Acromyrmex echinatior]	-	GO:0046914//transition metal ion binding	-
RIFA105	-4.36005	Down	0	0	mucin-like precursor [Nasonia vitripennis]	-	-	-
RIFA106	-4.3209	Down	4.58e-19	1.94e-17	Notch2 [Salpingoeca sp. ATCC 50818]	-	-	-
RIFA107	-4.30228	Down	3.74e-58	2.8e-56	GF16583 [Drosophila ananassae] >gi|190627786|gb|EDV43310.1| GF16583 [Drosophila ananassae]	-	-	-
RIFA108	-4.28848	Down	4.1e-66	3.4e-64	similar to CG12017 [Papilio xuthus]	-	-	-
RIFA109	-4.28351	Down	0	0	hypothetical protein SINV_11371 [Solenopsis invicta]	-	-	-
RIFA110	-4.21706	Down	9.34e-99	9.39e-97	AAEL012720-PA [Aedes aegypti]	-	-	-
RIFA111	-4.11346	Down	7.54e-209	1.02e-206	hypothetical protein SINV_07500 [Solenopsis invicta]	-	-	-
RIFA112	-4.08957	Down	3.44e-12	9.72e-11	cuticular protein PpolCPG12 [Papilio polytes]	-	-	-
RIFA113	-3.99228	Down	2.08e-21	9.26e-20	AAEL012768-PA, partial [Aedes aegypti]	-	-	-
RIFA114	-3.98386	Down	1.4e-14	5.12e-13	PREDICTED: similar to AGAP002316-PA [Tribolium castaneum]	-	-	-
RIFA115	-3.95833	Down	1.07e-07	1.73e-06	PREDICTED: similar to AGAP009450-PA [Tribolium castaneum]	-	-	-
RIFA116	-3.82953	Down	4.29e-134	4.86e-132	AGAP013007-PA [Anopheles gambiae str. PEST] >gi|333468227|gb|EGK96871.1| AGAP013007-PA [Anopheles gambiae str. PEST]	-	-	-
RIFA117	-3.80007	Down	2.26e-32	1.23e-30	Coagulation factor XI [Acromyrmex echinatior]	-	-	-
RIFA118	-3.70556	Down	1.21e-11	3.02e-10	SEC14 domain and spectrin repeat-containing protein 1 [Acromyrmex echinatior]	-	-	-
RIFA119	-3.70556	Down	1.21e-11	3.03e-10	PR domain zinc finger protein 1 [Acromyrmex echinatior]	GO:0044464//cell part	GO:0046914//transition metal ion binding	-
RIFA120	-3.65344	Down	0	0	cross-beta structure silk protein 1 [Mallada signata]	-	-	-
RIFA121	-3.5804	Down	3.94e-123	4.32e-121	LRR domain-containing protein [Acromyrmex echinatior]	-	-	-
RIFA122	-3.46037	Down	0	0	Cuticlin-1 [Harpegnathos saltator]	GO:0044448//cell cortex part;GO:0005884//actin filament	-	GO:0008360//regulation of cell shape;GO:0031589//cell-substrate adhesion;GO:0030036//actin cytoskeleton organization
RIFA123	-3.43638	Down	1.26e-41	7.91e-40	Cuticlin-1 [Acromyrmex echinatior]	GO:0044448//cell cortex part;GO:0005884//actin filament;GO:0031012//extracellular matrix	-	GO:0003002//regionalization;GO:0007472//wing disc morphogenesis;GO:0008360//regulation of cell shape;GO:0008544//epidermis development;GO:0032989;GO:0030036//actin cytoskeleton organization;GO:0031589//cell-substrate adhesion
RIFA124	-3.41671	Down	2.16e-176	2.76e-174	Carboxypeptidase M [Acromyrmex echinatior]	-	GO:0046914//transition metal ion binding;GO:0008235//metalloexopeptidase activity	GO:0019538//protein metabolic process
RIFA125	-3.3989	Down	4.54e-05	0.000456025	GD12468 [Drosophila simulans] >gi|194197154|gb|EDX10730.1| GD12468 [Drosophila simulans]	-	-	-
RIFA126	-3.3209	Down	8.75e-05	0.000819772	Cytochrome P450 6k1 [Harpegnathos saltator]	-	GO:0016491//oxidoreductase activity;GO:0005506//iron ion binding	GO:0008152//metabolic process
RIFA127	-3.30436	Down	4.45e-139	5.14e-137	FK506-binding protein 2 [Acromyrmex echinatior]	-	-	-
RIFA128	-3.25051	Down	3.94e-13	1.27e-11	Phospholipase A1 member A [Acromyrmex echinatior]	-	-	-
RIFA129	-3.20987	Down	4.35e-06	5.39e-05	PREDICTED: similar to lilliputian CG8817-PB [Tribolium castaneum]	-	-	-
RIFA130	-3.20408	Down	1.87e-17	7.56e-16	PREDICTED: proclotting enzyme-like [Megachile rotundata]	-	-	-
RIFA131	-3.16054	Down	0	0	Chorion peroxidase [Camponotus floridanus]	-	-	-
RIFA132	-3.15097	Down	8.28e-70	7.08e-68	GA11034 [Drosophila pseudoobscura pseudoobscura] >gi|198130731|gb|EAL26826.2| GA11034 [Drosophila pseudoobscura pseudoobscura]	-	-	-
RIFA133	-3.13803	Down	1.82e-22	8.37e-21	Serine proteinase stubble [Camponotus floridanus]	GO:0044464//cell part	GO:0004175//endopeptidase activity;GO:0008238//exopeptidase activity	GO:0019538//protein metabolic process
RIFA134	-3.12902	Down	0	0	PREDICTED: peptidyl-prolyl cis-trans isomerase FKBP14-like [Bombus impatiens]	-	-	-
RIFA135	-3.0633	Down	1.6e-148	1.89e-146	PREDICTED: serine proteinase stubble-like [Bombus terrestris]	-	-	-
RIFA136	-3.06244	Down	1.13e-30	6.08e-29	Serine proteinase stubble [Camponotus floridanus]	-	GO:0004175//endopeptidase activity	GO:0019538//protein metabolic process
RIFA137	-3.02075	Down	2.16e-57	1.61e-55	Glucose dehydrogenase [Acromyrmex echinatior]	-	GO:0016614//oxidoreductase activity, acting on CH-OH group of donors;GO:0050662//coenzyme binding	GO:0044281//small molecule metabolic process
RIFA138	-3.00128	Down	2.67e-69	2.25e-67	PREDICTED: circadian clock-controlled protein-like [Bombus impatiens]	-	-	-
RIFA139	-2.98747	Down	2.19e-10	4.76e-09	Vitamin K-dependent protein C [Acromyrmex echinatior]	-	-	-
RIFA140	-2.97614	Down	8.67e-293	1.28e-290	PREDICTED: similar to CG6026 CG6026-PA [Tribolium castaneum]	-	-	-
RIFA141	-2.97006	Down	1.01e-45	6.63e-44	Serine proteinase stubble [Acromyrmex echinatior]	-	GO:0004175//endopeptidase activity	GO:0019538//protein metabolic process
RIFA142	-2.9628	Down	3.72e-59	2.83e-57	AGAP013486-PA [Anopheles gambiae str. PEST] >gi|333468228|gb|EGK96872.1| AGAP013486-PA [Anopheles gambiae str. PEST]	-	-	-
RIFA143	-2.95833	Down	1.44e-07	2.3e-06	Cadherin-23 [Acromyrmex echinatior]	-	-	-
RIFA144	-2.91039	Down	1.45e-182	1.89e-180	Peroxidasin [Acromyrmex echinatior]	-	-	-
RIFA145	-2.81394	Down	8.92e-08	1.46e-06	PREDICTED: similar to AGAP009011-PA [Tribolium castaneum]	-	-	-
RIFA146	-2.80804	Down	0	0	AAEL006888-PA, partial [Aedes aegypti]	-	-	-
RIFA147	-2.80165	Down	0	0	Serine/arginine repetitive matrix protein 2 [Myotis davidii]	-	-	-
RIFA148	-2.77546	Down	5.36e-20	2.31e-18	Serine proteinase stubble [Acromyrmex echinatior]	-	GO:0070011	-
RIFA149	-2.73837	Down	2.39e-195	3.18e-193	chemosensory protein [Apis cerana cerana]	-	-	-
RIFA150	-2.72663	Down	2.32e-303	3.52e-301	Protein CLEC16A [Camponotus floridanus]	-	-	-
RIFA151	-2.71487	Down	8.87e-46	5.84e-44	Replicase polyprotein 1a [Acromyrmex echinatior]	-	-	-
RIFA152	-2.68471	Down	1.51e-41	9.43e-40	PREDICTED: hepatic leukemia factor-like [Bombus impatiens]	GO:0043231//intracellular membrane-bounded organelle	GO:0003677//DNA binding;GO:0001071//nucleic acid binding transcription factor activity;GO:0005515//protein binding	GO:0006351//transcription, DNA-dependent
RIFA153	-2.65073	Down	9.51e-85	9.07e-83	63 kDa sperm flagellar membrane protein [Acromyrmex echinatior]	GO:0042995//cell projection	GO:0046872//metal ion binding	-
RIFA154	-2.6104	Down	0.000108882	0.00099783	PREDICTED: similar to GA11945-PA [Tribolium castaneum]	-	-	-
RIFA155	-2.59484	Down	1.15e-136	1.31e-134	Serine proteinase stubble [Acromyrmex echinatior]	-	GO:0003824//catalytic activity	-
RIFA156	-2.54786	Down	1.8e-25	8.93e-24	similar to CG11786 [Papilio xuthus]	-	-	-
RIFA157	-2.5314	Down	3.08e-24	1.5e-22	Beta-1,3-glucan-binding protein [Camponotus floridanus]	-	-	-
RIFA158	-2.51755	Down	1.92e-55	1.38e-53	proteophosphoglycan ppg4 [Leishmania braziliensis MHOM/BR/75/M2904] >gi|134065503|emb|CAM43270.1| proteophosphoglycan ppg4 [Leishmania braziliensis MHOM/BR/75/M2904]	-	-	-
RIFA159	-2.50781	Down	7.11e-39	4.23e-37	similar to CG34038 [Papilio xuthus]	-	-	-
RIFA160	-2.50461	Down	3.19e-08	5.64e-07	simila to CG12164 [Papilio polytes]	-	-	-
RIFA161	-2.4729	Down	3.68e-81	3.41e-79	similar to CG14257 [Papilio xuthus]	-	-	-
RIFA162	-2.44375	Down	1.22e-15	4.7e-14	SEC14 domain and spectrin repeat-containing protein 1 [Acromyrmex echinatior]	-	-	-
RIFA163	-2.41401	Down	0.000107242	0.000985552	Periaxin [Harpegnathos saltator]	-	-	-
RIFA164	-2.38801	Down	5.7e-06	6.89e-05	Fibropellin-1 [Acromyrmex echinatior]	-	-	-
RIFA165	-2.38801	Down	5.7e-06	6.88e-05	Protein turtle [Acromyrmex echinatior]	-	-	-
RIFA166	-2.36729	Down	1.9e-12	5.59e-11	Fibropellin-1 [Acromyrmex echinatior]	-	-	-
RIFA167	-2.36363	Down	3.87e-56	2.83e-54	hypothetical protein SINV_12279 [Solenopsis invicta]	-	-	-
RIFA168	-2.34737	Down	5.52e-09	1.06e-07	Aquaporin AQPAe.a [Acromyrmex echinatior] >gi|332019030|gb|EGI59564.1| Aquaporin AQPAe.a [Acromyrmex echinatior]	-	-	-
RIFA169	-2.32931	Down	2.17e-48	1.46e-46	Alcohol dehydrogenase [NADP+] A [Acromyrmex echinatior]	-	-	-
RIFA170	-2.31703	Down	3.85e-102	3.96e-100	PREDICTED: similar to CG16786 CG16786-PA [Tribolium castaneum]	-	-	-
RIFA171	-2.28342	Down	5.26e-09	1.01e-07	Atrial natriuretic peptide-converting enzyme [Acromyrmex echinatior]	-	-	-
RIFA172	-2.22468	Down	3.77e-35	2.13e-33	PREDICTED: similar to forked CG5424-PB [Tribolium castaneum]	-	-	-
RIFA173	-2.2016	Down	5.31e-05	0.000524184	Dipeptidyl aminopeptidase-like protein 6 [Acromyrmex echinatior]	-	-	-
RIFA174	-2.17482	Down	4.55e-09	8.8e-08	Laminin subunit beta-1 [Acromyrmex echinatior]	-	-	-
RIFA175	-2.12825	Down	4.14e-09	8.05e-08	Selenoprotein Pb [Acromyrmex echinatior]	-	GO:0005488//binding	-
RIFA176	-2.11676	Down	1.23e-16	4.91e-15	Tyrosine 3-monooxygenase [Camponotus floridanus]	-	-	-
RIFA177	-2.11033	Down	1.46e-05	0.000162301	UPF0670 protein [Acromyrmex echinatior]	-	-	-
RIFA178	-2.10517	Down	4.78e-05	0.000477229	Aromatic-L-amino-acid decarboxylase [Acromyrmex echinatior]	-	-	-
RIFA179	-2.10517	Down	4.78e-05	0.000476867	GJ21660 [Drosophila virilis] >gi|194144356|gb|EDW60752.1| GJ21660 [Drosophila virilis]	-	-	-
RIFA180	-2.06851	Down	2.49e-05	0.000263947	fhos, isoform C [Drosophila melanogaster] >gi|272455107|gb|ACZ94658.1| fhos, isoform C [Drosophila melanogaster]	-	-	-
RIFA181	-2.05144	Down	6.38e-08	1.08e-06	Fatty acid synthase [Acromyrmex echinatior]	-	GO:0046914//transition metal ion binding;GO:0016787//hydrolase activity;GO:0016746//transferase activity, transferring acyl groups;GO:0022892	GO:0008152//metabolic process
RIFA182	-2.046	Down	4.45e-26	2.22e-24	Calpain-C [Harpegnathos saltator]	-	-	-
RIFA183	-2.0355	Down	1.59e-12	4.74e-11	Enteropeptidase [Acromyrmex echinatior]	-	GO:0008233//peptidase activity	-
RIFA184	-2.03233	Down	1.76e-09	3.56e-08	Otopetrin-3 [Camponotus floridanus]	-	-	-
RIFA185	-2.02908	Down	2.08e-182	2.69e-180	C-type lectin precursor [Tribolium castaneum]	-	-	-
RIFA186	-1.98105	Down	7.72e-23	3.61e-21	Zinc knuckle family protein [Tetrahymena thermophila] >gi|89309623|gb|EAS07611.1| Zinc knuckle family protein [Tetrahymena thermophila SB210]	-	-	-
RIFA187	-1.98105	Down	7.08e-05	0.000678211	PREDICTED: histone H3-like [Acyrthosiphon pisum]	-	-	-
RIFA188	-1.96253	Down	2.22e-20	9.74e-19	Rac GTPase-activating protein 1 [Camponotus floridanus]	-	-	-
RIFA189	-1.93875	Down	5.88e-41	3.63e-39	Sushi, von Willebrand factor type A, EGF and pentraxin domain-containing protein 1 [Harpegnathos saltator]	-	-	-
RIFA190	-1.91651	Down	9.1e-18	3.72e-16	Leucine-rich repeat-containing protein 15 [Acromyrmex echinatior]	GO:0005622//intracellular	GO:0003824//catalytic activity	GO:0009987//cellular process
RIFA191	-1.91179	Down	7.04e-08	1.18e-06	Dehydrodolichyl diphosphate synthase [Acromyrmex echinatior]	-	-	-
RIFA192	-1.90388	Down	4.72e-11	1.11e-09	Nuclear factor interleukin-3-regulated protein [Camponotus floridanus]	-	-	-
RIFA193	-1.87889	Down	7.02e-07	1.01e-05	Cuticlin-1 [Acromyrmex echinatior]	-	-	-
RIFA194	-1.87344	Down	3.79e-59	2.87e-57	GJ24577 [Drosophila virilis] >gi|194152745|gb|EDW68179.1| GJ24577 [Drosophila virilis]	-	-	-
RIFA195	-1.87344	Down	0.000100531	0.000927758	Zinc finger and BTB domain-containing protein 48 [Acromyrmex echinatior]	-	-	-
RIFA196	-1.87344	Down	0.000100531	0.000928409	Protein held out wings [Acromyrmex echinatior]	GO:0043231//intracellular membrane-bounded organelle	GO:0003729//mRNA binding	GO:0001742//oenocyte differentiation;GO:0009886//post-embryonic morphogenesis;GO:0007272;GO:0000380//alternative nuclear mRNA splicing, via spliceosome;GO:0007509//mesoderm migration involved in gastrulation;GO:0016477//cell migration;GO:0031032//actomyosin structure organization
RIFA197	-1.86718	Down	2.76e-13	9.16e-12	Protein grainyhead [Acromyrmex echinatior]	-	-	-
RIFA198	-1.86718	Down	1.64e-08	3e-07	Tubulin polyglutamylase TTLL6 [Acromyrmex echinatior]	-	-	-
RIFA199	-1.85623	Down	3.64e-153	4.43e-151	Chondroitin proteoglycan-2 [Harpegnathos saltator]	-	-	-
RIFA200	-1.82998	Down	5.64e-63	4.53e-61	Cadherin-23 [Acromyrmex echinatior]	-	-	-
RIFA201	-1.81113	Down	0	0	Serine proteinase stubble [Acromyrmex echinatior]	-	GO:0004175//endopeptidase activity	GO:0019538//protein metabolic process
RIFA202	-1.81043	Down	7.07e-62	5.57e-60	bromodomain-containing protein [Dictyostelium discoideum AX4] >gi|74855714|sp|Q54UW4.1|Y0777_DICDI RecName: Full=Bromodomain-containing protein DDB_G0280777 >gi|60469049|gb|EAL67046.1| bromodomain-containing protein [Dictyostelium discoideum AX4]	-	-	-
RIFA203	-1.80632	Down	1.36e-07	2.17e-06	PREDICTED: similar to CG12581 CG12581-PA [Tribolium castaneum]	-	-	-
RIFA204	-1.80479	Down	1.6e-301	2.39e-299	osiris 19 precursor [Nasonia vitripennis]	-	-	-
RIFA205	-1.7707	Down	1.68e-37	9.81e-36	cement precursor protein 3B variant 1 [Phragmatopoma californica]	-	-	-
RIFA206	-1.76764	Down	3.25e-10	6.88e-09	PREDICTED: similar to GA15448-PA [Tribolium castaneum]	-	-	-
RIFA207	-1.76508	Down	9.6e-16	3.71e-14	Trophoblast glycoprotein [Acromyrmex echinatior]	-	-	GO:0006810//transport
RIFA208	-1.75364	Down	3.65e-09	7.15e-08	Plasminogen activator inhibitor 1 [Camponotus floridanus]	-	-	-
RIFA209	-1.75089	Down	1.42e-10	3.17e-09	Leucine-rich repeat-containing protein 15 [Acromyrmex echinatior]	GO:0044464//cell part	-	GO:0044237//cellular metabolic process;GO:0050896//response to stimulus;GO:0001817//regulation of cytokine production;GO:0048522;GO:0043170
RIFA210	-1.73817	Down	0	0	GK23012 [Drosophila willistoni] >gi|194170799|gb|EDW85700.1| GK23012 [Drosophila willistoni]	-	-	-
RIFA211	-1.73594	Down	2.69e-14	9.58e-13	Villin-1 [Acromyrmex echinatior]	-	-	-
RIFA212	-1.73594	Down	1.12e-08	2.08e-07	Sushi, von Willebrand factor type A, EGF and pentraxin domain-containing protein 1 [Acromyrmex echinatior]	-	-	-
RIFA213	-1.73594	Down	5.68e-07	8.32e-06	Protein Wnt-5b [Camponotus floridanus]	GO:0016020//membrane;GO:0031012//extracellular matrix	GO:0001664//G-protein coupled receptor binding	GO:0051093//negative regulation of developmental process;GO:0034097//response to cytokine stimulus;GO:0033598//mammary gland epithelial cell proliferation;GO:0002011//morphogenesis of an epithelial sheet;GO:0060601//lateral sprouting from an epithelium;GO:0051240;GO:0006950//response to stress;GO:0060026//convergent extension;GO:0014020;GO:0003143//embryonic heart tube morphogenesis;GO:0001501//s…
RIFA214	-1.72471	Down	2.95e-13	9.79e-12	Polypeptide N-acetylgalactosaminyltransferase 2 [Acromyrmex echinatior]	-	-	-
RIFA215	-1.70619	Down	1.56e-14	5.68e-13	Fatty acid synthase [Camponotus floridanus]	-	GO:0003824//catalytic activity;GO:0005488//binding	GO:0008152//metabolic process
RIFA216	-1.68824	Down	4.27e-12	1.17e-10	Protein singed [Acromyrmex echinatior]	-	-	-
RIFA217	-1.68495	Down	7.4e-14	2.56e-12	Neurofilament heavy polypeptide [Acromyrmex echinatior]	-	-	-
RIFA218	-1.67764	Down	3.26e-27	1.67e-25	Fatty acyl-CoA reductase 1 [Camponotus floridanus]	-	-	-
RIFA219	-1.66725	Down	7.61e-107	7.95e-105	Heat shock protein 75 kDa, mitochondrial [Acromyrmex echinatior]	-	-	-
RIFA220	-1.64993	Down	1.43e-36	8.23e-35	Sphingomyelin phosphodiesterase [Acromyrmex echinatior]	-	-	-
RIFA221	-1.64574	Down	3.62e-20	1.57e-18	AGAP003625-PA [Anopheles gambiae str. PEST] >gi|333468847|gb|EAA08886.5| AGAP003625-PA [Anopheles gambiae str. PEST]	-	-	-
RIFA222	-1.64574	Down	1.87e-09	3.77e-08	PREDICTED: multiple epidermal growth factor-like domains protein 6-like [Megachile rotundata]	-	-	-
RIFA223	-1.64328	Down	9.53e-70	8.09e-68	Fibropellin-1 [Camponotus floridanus]	-	-	-
RIFA224	-1.64114	Down	5.24e-38	3.08e-36	Myosin-XVIIIa [Acromyrmex echinatior]	-	-	-
RIFA225	-1.6364	Down	3.12e-12	8.89e-11	Serine protease easter [Acromyrmex echinatior]	-	-	-
RIFA226	-1.62474	Down	3.42e-82	3.19e-80	GA11061 [Drosophila pseudoobscura pseudoobscura] >gi|54638654|gb|EAL28056.1| GA11061 [Drosophila pseudoobscura pseudoobscura]	-	-	-
RIFA227	-1.62127	Down	1.12e-273	1.63e-271	Transforming growth factor-beta-induced protein ig-h3 [Harpegnathos saltator]	-	-	-
RIFA228	-1.6104	Down	5.09e-05	0.000505054	Solute carrier family 46 member 3 [Acromyrmex echinatior]	-	-	-
RIFA229	-1.6033	Down	5.46e-35	3.07e-33	Cytochrome P450 4g15 [Harpegnathos saltator]	-	GO:0016491//oxidoreductase activity;GO:0005506//iron ion binding	GO:0008152//metabolic process
RIFA230	-1.60163	Down	1.18e-11	2.97e-10	GL26843 [Drosophila persimilis] >gi|194108500|gb|EDW30543.1| GL26843 [Drosophila persimilis]	-	-	-
RIFA231	-1.58707	Down	4.12e-05	0.000417104	Glucose dehydrogenase [Acromyrmex echinatior]	-	-	-
RIFA232	-1.56993	Down	2.33e-11	5.62e-10	C-type lectin domain family 2 member D3 [Camponotus floridanus]	-	-	-
RIFA233	-1.56912	Down	6.15e-14	2.15e-12	Serine proteinase stubble [Acromyrmex echinatior]	-	-	-
RIFA234	-1.56601	Down	7.24e-06	8.56e-05	LOC100135188 protein [Xenopus (Silurana) tropicalis] >gi|213624369|gb|AAI71002.1| LOC100135188 protein [Xenopus (Silurana) tropicalis] >gi|213625629|gb|AAI71004.1| LOC100135188 protein [Xenopus (Silurana) tropicalis]	-	-	-
RIFA235	-1.56113	Down	5.39e-25	2.66e-23	Aminopeptidase N [Acromyrmex echinatior]	-	-	-
RIFA236	-1.55307	Down	2.84e-07	4.37e-06	Peroxisomal acyl-coenzyme A oxidase 3 [Acromyrmex echinatior]	-	-	-
RIFA237	-1.55024	Down	7.45e-16	2.89e-14	Bifunctional 3'-phosphoadenosine 5'-phosphosulfate synthetase [Acromyrmex echinatior]	-	-	-
RIFA238	-1.54798	Down	8.33e-35	4.66e-33	cuticular protein analogous to peritrophins 3-A1 precursor [Nasonia vitripennis]	-	GO:0030247//polysaccharide binding	GO:0006022
RIFA239	-1.53954	Down	5.64e-24	2.72e-22	Bifunctional 3'-phosphoadenosine 5'-phosphosulfate synthetase [Acromyrmex echinatior]	-	-	-
RIFA240	-1.52976	Down	3.25e-164	4.07e-162	DOMON domain-containing protein CG14681 [Camponotus floridanus]	-	-	-
RIFA241	-1.52948	Down	2.3e-94	2.28e-92	LIM domain and actin-binding protein 1 [Acromyrmex echinatior]	-	-	-
RIFA242	-1.52294	Down	3.34e-08	5.88e-07	Krueppel-like proteinous protein 1 [Acromyrmex echinatior]	GO:0044464//cell part	GO:0046914//transition metal ion binding	-
RIFA243	-1.52211	Down	2.56e-40	1.56e-38	Extended synaptotagmin-1 [Acromyrmex echinatior]	-	-	-
RIFA244	-1.5204	Down	7.79e-50	5.37e-48	MutS protein-like protein 5 [Camponotus floridanus]	-	GO:0032559;GO:0003690//double-stranded DNA binding	GO:0006281//DNA repair
RIFA245	-1.51075	Down	8.93e-63	7.12e-61	Proclotting enzyme [Camponotus floridanus]	-	GO:0004175//endopeptidase activity	GO:0019538//protein metabolic process
RIFA246	-1.50927	Down	9e-20	3.86e-18	MOSC domain-containing protein 1, mitochondrial [Acromyrmex echinatior]	-	-	-
RIFA247	-1.49201	Down	1.16e-15	4.47e-14	Protein kinase DC2 [Acromyrmex echinatior]	-	GO:0004672//protein kinase activity;GO:0032559	GO:0006464//protein modification process
RIFA248	-1.48735	Down	4.2e-274	6.15e-272	Sulfotransferase family cytosolic 1B member 1 [Acromyrmex echinatior]	-	-	-
RIFA249	-1.48406	Down	9.01e-40	5.44e-38	Fatty acyl-CoA reductase 1 [Camponotus floridanus]	-	-	-
RIFA250	-1.48047	Down	2.15e-85	2.07e-83	Nose resistant to fluoxetine protein 6 [Harpegnathos saltator]	-	-	-
RIFA251	-1.46699	Down	0	0	Serine proteinase stubble [Camponotus floridanus]	-	-	-
RIFA252	-1.46675	Down	5.73e-10	1.19e-08	Abhydrolase domain-containing protein 8 [Acromyrmex echinatior]	-	GO:0003824//catalytic activity	-
RIFA253	-1.46413	Down	2.27e-07	3.54e-06	Fatty acid synthase [Camponotus floridanus]	-	-	-
RIFA254	-1.46217	Down	3.02e-06	3.85e-05	Ephexin-1 [Acromyrmex echinatior]	-	-	-
RIFA255	-1.46162	Down	2.64e-15	9.99e-14	PREDICTED: similar to AGAP005170-PA [Tribolium castaneum]	-	-	-
RIFA256	-1.45354	Down	1.02e-06	1.43e-05	Laminin subunit beta-1 [Acromyrmex echinatior]	-	-	-
RIFA257	-1.45286	Down	9.99e-12	2.53e-10	hypothetical protein SINV_00993 [Solenopsis invicta]	-	-	-
RIFA258	-1.44865	Down	1.37e-05	0.000154182	Tudor domain-containing protein 7 [Acromyrmex echinatior]	-	-	-
RIFA259	-1.43862	Down	6.47e-44	4.18e-42	Plasma kallikrein [Acromyrmex echinatior]	-	-	-
RIFA260	-1.43108	Down	1.52e-20	6.71e-19	Tyrosine kinase receptor Cad96Ca [Harpegnathos saltator]	-	-	-
RIFA261	-1.43108	Down	2.22e-07	3.46e-06	Succinyl-CoA:3-ketoacid-coenzyme A transferase 1, mitochondrial [Camponotus floridanus]	-	-	GO:0010259//multicellular organismal aging;GO:0007626//locomotory behavior
RIFA262	-1.42399	Down	2.09e-05	0.00022569	Titin [Camponotus floridanus]	-	-	-
RIFA263	-1.42157	Down	7.18e-36	4.13e-34	Protocadherin-15 [Harpegnathos saltator]	-	-	-
RIFA264	-1.41845	Down	6.97e-06	8.26e-05	Luciferin 4-monooxygenase [Acromyrmex echinatior]	-	-	-
RIFA265	-1.41401	Down	4.82e-08	8.29e-07	Low density lipoprotein receptor adapter protein 1 [Acromyrmex echinatior]	-	GO:0004871//signal transducer activity	-
RIFA266	-1.40899	Down	4e-21	1.77e-19	CD109 antigen [Acromyrmex echinatior]	GO:0044421//extracellular region part	GO:0061135	GO:0010466//negative regulation of peptidase activity
RIFA267	-1.3989	Down	3.16e-05	0.000328806	Protein yellow [Acromyrmex echinatior]	-	-	-
RIFA268	-1.39502	Down	4.61e-45	3.01e-43	cuticular protein analogous to peritrophins 3-A1 precursor [Nasonia vitripennis]	-	-	-
RIFA269	-1.3949	Down	1.44e-10	3.19e-09	Low-density lipoprotein receptor-related protein 2 [Acromyrmex echinatior]	-	-	-
RIFA270	-1.3927	Down	2.02e-38	1.2e-36	Myosin-XV [Harpegnathos saltator]	GO:0015629//actin cytoskeleton	GO:0017111//nucleoside-triphosphatase activity;GO:0032559	-
RIFA271	-1.38084	Down	5.01e-10	1.05e-08	C-Maf-inducing protein [Acromyrmex echinatior]	-	-	-
RIFA272	-1.38045	Down	1.72e-10	3.8e-09	AGAP002663-PA [Anopheles gambiae str. PEST] >gi|333468063|gb|EAA07666.5| AGAP002663-PA [Anopheles gambiae str. PEST]	-	-	-
RIFA273	-1.37576	Down	5.58e-28	2.88e-26	hypothetical protein SINV_03438 [Solenopsis invicta]	-	-	-
RIFA274	-1.36411	Down	8.85e-32	4.79e-30	Myosin-XV [Harpegnathos saltator]	GO:0015629//actin cytoskeleton	GO:0017111//nucleoside-triphosphatase activity;GO:0032559	-
RIFA275	-1.36342	Down	3.53e-17	1.42e-15	Low-density lipoprotein receptor-related protein [Acromyrmex echinatior]	-	-	-
RIFA276	-1.35317	Down	1.6e-66	1.33e-64	CD109 antigen [Camponotus floridanus]	GO:0044421//extracellular region part	GO:0061135	GO:0010466//negative regulation of peptidase activity
RIFA277	-1.33988	Down	2.53e-29	1.34e-27	Antithrombin-III [Acromyrmex echinatior]	-	-	-
RIFA278	-1.33155	Down	1.18e-05	0.000134486	ACYPI004087 [Acyrthosiphon pisum]	-	-	-
RIFA279	-1.32942	Down	7.83e-44	5.02e-42	AAEL014655-PA [Aedes aegypti]	-	-	-
RIFA280	-1.32195	Down	4.41e-44	2.86e-42	Neuroblastoma suppressor of tumorigenicity 1 [Acromyrmex echinatior]	-	-	-
RIFA281	-1.31808	Down	2.27e-09	4.56e-08	Pancreatic lipase-related protein 2 [Acromyrmex echinatior]	-	GO:0003824//catalytic activity	-
RIFA282	-1.31603	Down	5.87e-06	7.07e-05	Otopetrin-2 [Harpegnathos saltator]	-	-	-
RIFA283	-1.31583	Down	1.29e-14	4.72e-13	BCL-6 corepressor [Camponotus floridanus]	-	-	-
RIFA284	-1.31244	Down	1.24e-06	1.71e-05	Lambda-crystallin-like protein [Acromyrmex echinatior]	-	-	-
RIFA285	-1.30996	Down	1.44e-15	5.5e-14	MAGUK p55 subfamily member 7 [Camponotus floridanus]	-	-	-
RIFA286	-1.30357	Down	4.44e-34	2.46e-32	FH1/FH2 domain-containing protein 3 [Acromyrmex echinatior]	-	-	-
RIFA287	-1.30055	Down	1.81e-17	7.35e-16	AAEL000204-PA [Aedes aegypti]	-	-	-
RIFA288	-1.29428	Down	1.93e-22	8.87e-21	AGAP002072-PA [Anopheles gambiae str. PEST] >gi|333469750|gb|EAL38486.3| AGAP002072-PA [Anopheles gambiae str. PEST]	-	-	-
RIFA289	-1.29393	Down	8.37e-08	1.38e-06	EGF-like domain-containing protein 7 [Camponotus floridanus]	-	-	-
RIFA290	-1.29378	Down	7.91e-170	1e-167	--	-	-	-
RIFA291	-1.28026	Down	1.61e-05	0.000177989	Rac GTPase-activating protein 1 [Camponotus floridanus]	-	-	-
RIFA292	-1.27296	Down	1.01e-05	0.000116287	Multiple epidermal growth factor-like domains 10 [Acromyrmex echinatior]	-	-	-
RIFA293	-1.26418	Down	9.14e-14	3.13e-12	PREDICTED: alpha-tocopherol transfer protein-like [Megachile rotundata]	-	-	-
RIFA294	-1.26254	Down	2.65e-26	1.33e-24	Retinaldehyde-binding protein 1-like protein 1 [Camponotus floridanus]	-	-	-
RIFA295	-1.26116	Down	2.63e-09	5.22e-08	GH24068 [Drosophila grimshawi] >gi|193893548|gb|EDV92414.1| GH24068 [Drosophila grimshawi]	-	-	-
RIFA296	-1.2606	Down	3.94e-06	4.92e-05	PREDICTED: similar to serrano protein [Tribolium castaneum]	-	-	-
RIFA297	-1.25903	Down	1.2e-12	3.67e-11	Tetratricopeptide repeat protein 4 [Camponotus floridanus]	-	-	-
RIFA298	-1.25492	Down	3.45e-12	9.73e-11	Beta-hexosaminidase subunit beta [Camponotus floridanus]	-	GO:0015929//hexosaminidase activity;GO:0043167//ion binding	GO:0044238//primary metabolic process
RIFA299	-1.24901	Down	3.03e-09	5.99e-08	Cytochrome P450 4g15 [Acromyrmex echinatior]	-	-	-
RIFA300	-1.24882	Down	2.22e-08	4.01e-07	Zinc transporter ZIP2 [Acromyrmex echinatior]	-	-	-
RIFA301	-1.24495	Down	1.03e-07	1.66e-06	Protein bric-a-brac 1 [Acromyrmex echinatior]	-	-	-
RIFA302	-1.2429	Down	5.75e-06	6.94e-05	Protein Shroom [Acromyrmex echinatior]	-	-	-
RIFA303	-1.24192	Down	5.32e-19	2.24e-17	Retinaldehyde-binding protein 1-like protein 2 [Acromyrmex echinatior]	-	-	-
RIFA304	-1.23978	Down	5.53e-09	1.06e-07	FGGY carbohydrate kinase domain-containing protein [Acromyrmex echinatior]	-	GO:0016772//transferase activity, transferring phosphorus-containing groups	GO:0044238//primary metabolic process;GO:0006796//phosphate-containing compound metabolic process
RIFA305	-1.23844	Down	3.46e-05	0.000356768	Receptor-type tyrosine-protein phosphatase mu [Acromyrmex echinatior]	-	-	-
RIFA306	-1.23465	Down	1.48e-59	1.14e-57	Neuronal pentraxin-2 [Camponotus floridanus]	-	-	-
RIFA307	-1.23344	Down	1.89e-07	2.97e-06	Guanine nucleotide-binding protein G(i) subunit alpha [Acromyrmex echinatior]	-	-	-
RIFA308	-1.23211	Down	6.67e-30	3.57e-28	Myosin heavy chain 95F [Harpegnathos saltator]	-	-	-
RIFA309	-1.22898	Down	1.04e-26	5.26e-25	Myosin-VIIa [Acromyrmex echinatior]	GO:0044448//cell cortex part;GO:0042995//cell projection;GO:0015629//actin cytoskeleton	GO:0042623//ATPase activity, coupled;GO:0017022//myosin binding;GO:0032559	GO:0050954//sensory perception of mechanical stimulus;GO:0007476//imaginal disc-derived wing morphogenesis;GO:0030029//actin filament-based process
RIFA310	-1.22853	Down	1.42e-21	6.39e-20	Coiled-coil domain-containing protein 85A [Harpegnathos saltator]	-	-	-
RIFA311	-1.22574	Down	6.95e-07	1e-05	PREDICTED: zinc finger protein 182-like [Megachile rotundata]	GO:0005622//intracellular	-	-
RIFA312	-1.22001	Down	2.73e-07	4.21e-06	Anosmin-1 [Acromyrmex echinatior]	-	-	-
RIFA313	-1.2178	Down	9.28e-15	3.45e-13	Hemicentin-1 [Acromyrmex echinatior]	-	-	-
RIFA314	-1.21326	Down	3.13e-05	0.000326055	AAEL001143-PA [Aedes aegypti]	-	-	-
RIFA315	-1.20892	Down	3.36e-15	1.26e-13	AAEL005174-PA [Aedes aegypti]	-	-	-
RIFA316	-1.20852	Down	3.91e-11	9.22e-10	RecName: Full=Probable serine/threonine-protein kinase MARK-A	-	-	-
RIFA317	-1.20542	Down	9.55e-06	0.000110654	28S ribosomal protein S18c, mitochondrial [Camponotus floridanus]	-	-	-
RIFA318	-1.20044	Down	5.61e-11	1.3e-09	Cadherin-89D [Acromyrmex echinatior]	-	-	-
RIFA319	-1.19341	Down	9.41e-09	1.76e-07	PREDICTED: probable chitinase 3-like [Bombus terrestris]	-	GO:0016798//hydrolase activity, acting on glycosyl bonds	GO:0005975//carbohydrate metabolic process
RIFA320	-1.18832	Down	3.11e-32	1.69e-30	GI23945 [Drosophila mojavensis] >gi|193914996|gb|EDW13863.1| GI23945 [Drosophila mojavensis]	-	-	-
RIFA321	-1.1876	Down	2.57e-20	1.12e-18	Glucose dehydrogenase [Acromyrmex echinatior]	-	GO:0016614//oxidoreductase activity, acting on CH-OH group of donors;GO:0050662//coenzyme binding	GO:0044281//small molecule metabolic process
RIFA322	-1.18356	Down	1.68e-22	7.78e-21	63 kDa sperm flagellar membrane protein [Camponotus floridanus]	-	-	-
RIFA323	-1.1786	Down	1.31e-20	5.81e-19	EN protein binding/engrailed nuclear homeoprotein-regulated protein [Bombyx mori] >gi|87248125|gb|ABD36115.1| EN protein binding/engrailed nuclear homeoprotein-regulated protein [Bombyx mori]	-	-	-
RIFA324	-1.17606	Down	1.99e-07	3.12e-06	Receptor-type tyrosine-protein phosphatase mu [Acromyrmex echinatior]	-	-	-
RIFA325	-1.17376	Down	3.05e-34	1.7e-32	60S ribosomal protein L38 [Acromyrmex echinatior]	-	-	-
RIFA326	-1.16805	Down	9.71e-06	0.000112282	Carboxypeptidase N subunit 2 [Acromyrmex echinatior]	-	-	-
RIFA327	-1.16691	Down	4.77e-06	5.87e-05	PREDICTED: cytochrome b5-like [Bombus terrestris]	GO:0044444//cytoplasmic part	-	-
RIFA328	-1.16657	Down	3.77e-06	4.71e-05	hypothetical protein SINV_05142 [Solenopsis invicta]	-	-	-
RIFA329	-1.16319	Down	2.67e-61	2.09e-59	transferrin [Solenopsis invicta] >gi|62912068|gb|AAY21644.1| transferrin [Solenopsis invicta]	-	GO:0005506//iron ion binding	GO:0006875//cellular metal ion homeostasis;GO:0000041//transition metal ion transport
RIFA330	-1.16288	Down	5.2e-75	4.53e-73	Membrane metallo-endopeptidase-like 1 [Acromyrmex echinatior]	-	GO:0004175//endopeptidase activity	GO:0019538//protein metabolic process
RIFA331	-1.15974	Down	3.7e-18	1.54e-16	AGAP002725-PA [Anopheles gambiae str. PEST] >gi|333468004|gb|EAU77095.3| AGAP002725-PA [Anopheles gambiae str. PEST]	-	-	-
RIFA332	-1.15097	Down	1.39e-05	0.000155856	Transmembrane protein C5orf28-like protein [Camponotus floridanus]	-	-	-
RIFA333	-1.14114	Down	4.56e-80	4.16e-78	Myosin-XVIIIa [Acromyrmex echinatior]	-	-	-
RIFA334	-1.13983	Down	8.81e-08	1.44e-06	Sideroflexin-1 [Acromyrmex echinatior]	-	-	-
RIFA335	-1.13134	Down	6.51e-05	0.000628663	Protein twisted gastrulation [Acromyrmex echinatior]	-	-	-
RIFA336	-1.12713	Down	3.18e-07	4.83e-06	GF24016 [Drosophila ananassae] >gi|190624754|gb|EDV40278.1| GF24016 [Drosophila ananassae]	-	-	-
RIFA337	-1.11995	Down	8.57e-06	0.000100024	Fatty acid synthase [Acromyrmex echinatior]	-	GO:0046914//transition metal ion binding;GO:0016787//hydrolase activity;GO:0016746//transferase activity, transferring acyl groups;GO:0022892	GO:0008152//metabolic process
RIFA338	-1.11972	Down	5.47e-08	9.34e-07	Lysosomal acid phosphatase [Acromyrmex echinatior]	-	-	-
RIFA339	-1.11382	Down	7.18e-07	1.03e-05	PREDICTED: neurogenic protein big brain-like [Megachile rotundata]	-	-	-
RIFA340	-1.11336	Down	0	0	cuticular protein precursor [Apis mellifera]	-	-	-
RIFA341	-1.11295	Down	1.62e-80	1.49e-78	Tubulin alpha-1 chain [Acromyrmex echinatior]	-	-	-
RIFA342	-1.1125	Down	3.25e-10	6.88e-09	63 kDa sperm flagellar membrane protein [Camponotus floridanus]	-	-	-
RIFA343	-1.11033	Down	2.32e-06	3.03e-05	Spondin-1 [Acromyrmex echinatior]	-	-	-
RIFA344	-1.10955	Down	1.12e-25	5.55e-24	40S ribosomal protein S27 [Camponotus floridanus] >gi|307195476|gb|EFN77362.1| 40S ribosomal protein S27 [Harpegnathos saltator] >gi|307206503|gb|EFN84529.1| 40S ribosomal protein S27 [Harpegnathos saltator] >gi|332016249|gb|EGI57162.1| 40S ribosomal protein S27 [Acromyrmex echinatior]	GO:0043231//intracellular membrane-bounded organelle;GO:0015935//small ribosomal subunit	GO:0003676//nucleic acid binding;GO:0046914//transition metal ion binding;GO:0005198//structural molecule activity	GO:0006412//translation;GO:0019080;GO:0031016//pancreas development;GO:0007067//mitosis
RIFA345	-1.10612	Down	7.55e-06	8.89e-05	Probable ribosome biogenesis protein NEP1 [Camponotus floridanus]	-	-	-
RIFA346	-1.10189	Down	5.58e-27	2.83e-25	Hydroxymethylglutaryl-CoA synthase 1 [Acromyrmex echinatior]	-	-	-
RIFA347	-1.09439	Down	3.48e-07	5.25e-06	MOXD1-like protein 1 [Camponotus floridanus]	-	GO:0003824//catalytic activity	GO:0008152//metabolic process
RIFA348	-1.09165	Down	1.06e-124	1.18e-122	Circadian clock-controlled protein [Camponotus floridanus]	-	-	-
RIFA349	-1.08909	Down	2.26e-24	1.1e-22	hypothetical protein SINV_08489 [Solenopsis invicta]	-	-	-
RIFA350	-1.08588	Down	2.42e-07	3.76e-06	Nidogen-1 [Acromyrmex echinatior]	-	-	-
RIFA351	-1.07697	Down	3.97e-09	7.72e-08	DOMON domain-containing protein [Acromyrmex echinatior]	-	-	-
RIFA352	-1.07357	Down	4.27e-07	6.39e-06	Peroxidase [Acromyrmex echinatior]	-	GO:0005506//iron ion binding;GO:0016209//antioxidant activity	GO:0008152//metabolic process;GO:0006950//response to stress
RIFA353	-1.07335	Down	7.73e-37	4.5e-35	Estradiol 17-beta-dehydrogenase 12 [Acromyrmex echinatior]	-	-	-
RIFA354	-1.06732	Down	2.34e-07	3.65e-06	Nidogen-1 [Acromyrmex echinatior]	-	-	-
RIFA355	-1.06691	Down	8.13e-06	9.51e-05	Retinol dehydrogenase 11 [Camponotus floridanus]	-	-	-
RIFA356	-1.06275	Down	2.77e-06	3.56e-05	POU domain protein CF1A [Acromyrmex echinatior]	GO:0043231//intracellular membrane-bounded organelle	GO:0003677//DNA binding;GO:0001071//nucleic acid binding transcription factor activity	GO:0006351//transcription, DNA-dependent
RIFA357	-1.06244	Down	2.21e-08	4e-07	Eukaryotic translation initiation factor 4E type 3 [Acromyrmex echinatior]	-	-	-
RIFA358	-1.05676	Down	1.54e-08	2.82e-07	D-beta-hydroxybutyrate dehydrogenase, mitochondrial [Acromyrmex echinatior]	-	-	-
RIFA359	-1.05634	Down	1.52e-06	2.05e-05	Probable nuclear hormone receptor HR3 [Harpegnathos saltator]	-	-	-
RIFA360	-1.05081	Down	4.89e-08	8.39e-07	Cytochrome P450 6k1 [Harpegnathos saltator]	-	-	-
RIFA361	-1.04909	Down	2.47e-17	9.97e-16	Protein toll [Acromyrmex echinatior]	-	-	-
RIFA362	-1.04579	Down	1.67e-06	2.23e-05	PREDICTED: protein MMS22-like [Bombus terrestris]	-	-	-
RIFA363	-1.0445	Down	1.65e-21	7.34e-20	Translocon-associated protein subunit delta [Acromyrmex echinatior]	GO:0031224//intrinsic to membrane;GO:0043231//intracellular membrane-bounded organelle	-	-
RIFA364	-1.03933	Down	8.08e-09	1.52e-07	Cytochrome P450 314a1, mitochondrial [Camponotus floridanus]	-	-	-
RIFA365	-1.19537	Down	0.00522632	0.0008	Gustatory receptor trehalose 1 [Acromyrmex echinatior]						-	-	-
RIFA366	-1.03416	Down	6.27e-12	1.64e-10	Ephrin type-A receptor 4 [Acromyrmex echinatior]	-	-	-
RIFA367	-1.03139	Down	9.49e-05	0.000882767	Insulin-like growth factor-binding protein complex acid labile chain [Acromyrmex echinatior]	-	-	-
RIFA368	-1.02929	Down	4.27e-17	1.72e-15	15-hydroxyprostaglandin dehydrogenase [Acromyrmex echinatior]	-	GO:0003824//catalytic activity	GO:0008152//metabolic process
RIFA369	-1.02633	Down	5.98e-24	2.87e-22	Glucose dehydrogenase [Acromyrmex echinatior]	-	-	-
RIFA370	-1.02544	Down	6.8e-41	4.18e-39	Probable cytochrome P450 303a1 [Camponotus floridanus]	-	-	-
RIFA371	-1.01973	Down	4.43e-10	9.32e-09	C3 and PZP-like alpha-2-macroglobulin domain-containing protein 8 [Acromyrmex echinatior]	-	-	-
RIFA372	-1.01901	Down	3.6e-12	1e-10	Short-chain specific acyl-CoA dehydrogenase, mitochondrial [Acromyrmex echinatior]	-	-	-
RIFA373	-1.01117	Down	5.23e-13	1.68e-11	Glutamate [NMDA] receptor-associated protein 1 [Acromyrmex echinatior]	GO:0031224//intrinsic to membrane	-	-
RIFA374	-1.00413	Down	3.64e-08	6.37e-07	Monocarboxylate transporter 8 [Acromyrmex echinatior]	-	-	-
RIFA375	-1.00272	Down	1.1e-10	2.48e-09	GK14170 [Drosophila willistoni] >gi|194169622|gb|EDW84523.1| GK14170 [Drosophila willistoni]	-	-	-
